# Supplementary material for: Clinical spectrum, immune status, and prognostic factors of cryptococcosis: insights from a large, multi-center, ambispective cohort study in southeastern China
Source: Infect Dis Poverty. 2026 Jan 4;15:1. doi: 10.1186/s40249-025-01408-3 (PMC12765305; doi:10.1186/s40249-025-01408-3)
Supplement: Supplementary file 1 — Supplementary material 1. [file 40249_2025_1408_MOESM1_ESM.xlsx]

## Sheet: Hospitals
No.	Hospitals	City	Province
1	Fuzhou Pulmonary Hospital of Fujian	Fuzhou	Fujian
2	Fuzhou University Affiliated Provincial Hospital	Fuzhou	Fujian
3	900th Hospital of PLA Joint Logistic Support Force	Fuzhou	Fujian
4	The First Affiliated Hospital of Fujian Medical University	Fuzhou	Fujian
5	Fujian Medical University Affiliated Fuzhou Second Hospital	Fuzhou	Fujian
6	Fuzhou Traditional Chinese Medicine Hospital	Fuzhou	Fujian
7	Fujian Medical University Affiliated Fuzhou First Hospital	Fuzhou	Fujian
8	Fujian Provincial Elderly Hospital	Fuzhou	Fujian
9	Meifeng Campus of the 900th Hospital of PLA Joint Logistic Support Force	Fuzhou	Fujian
10	Cangshan Campus of the 900th Hospital of PLA Joint Logistic Support Force	Fuzhou	Fujian
11	Fujian Provincial Hospital Jinshan Campus	Fuzhou	Fujian
12	the First Affiliated Hospital of Fujian University of Traditional Chinese Medicine	Fuzhou	Fujian
13	the Second Affiliated Hospital of Fujian University of Traditional Chinese Medicine	Fuzhou	Fujian
14	the third Affiliated Hospital of Fujian University of Traditional Chinese Medicine	Fuzhou	Fujian
15	Fujian Cangshan Longchen Outpatient Department	Fuzhou	Fujian
16	Fujian Maternal and Child Health Hospital	Fuzhou	Fujian
17	Fujian Cancer Hospital	Fuzhou	Fujian
18	Fuzhou Fourth Hospital	Fuzhou	Fujian
19	Yongtai County Hospital	Fuzhou	Fujian
20	Fujian Sanbo Funeng Brain Hospital	Fuzhou	Fujian
21	Fujian Medical University Union Hospital	Fuzhou	Fujian
22	Ningde Normal University Affiliated Ningde City Hospital (Ningde City Hospital)	Ningde	Fujian
23	Ningde Mindong Hospital	Ningde	Fujian
24	Fuding City Hospital	Ningde	Fujian
25	Ningde People's Hospital	Ningde	Fujian
26	Gutian County Hospital	Ningde	Fujian
27	Zhangzhou Municipal Hospital	Zhangzhou	Fujian
28	Zhangzhou Traditional Chinese Medicine Hospital	Zhangzhou	Fujian
29	Zhangzhou People's Hospital	Zhangzhou	Fujian
30	The 909th Hospital of the PLA Joint Logistics Support Force	Zhangzhou	Fujian
31	Zhangzhou Third Hospital	Zhangzhou	Fujian
32	The 907th Hospital of the PLA Joint Logistics Support Force	Nanping	Fujian
33	The First Hospital of Nanping	Nanping	Fujian
34	The Second Hospital of Nanping	Nanping	Fujian
35	Putian City Hospital	Putian	Fujian
36	Shengxing Hospital	Putian	Fujian
37	the Affiliated Hospital of Putian University	Putian	Fujian
38	The 910th Hospital of the PLA Joint Logistics Support Force	Quanzhou	Fujian
39	The Second Affiliated Hospital of Fujian Medical University	Quanzhou	Fujian
40	Quanzhou First Hospital	Quanzhou	Fujian
41	Sanming First Hospital	Sanming	Fujian
42	Sanming Second Hospital	Sanming	Fujian
43	Longyan First Hospital	Longyan	Fujian
44	Longyan Second Hospital	Longyan	Fujian
45	Xiamen Third Hospital	Xiamen	Fujian
46	Xiamen Chang Gung Memorial Hospital	Xiamen	Fujian
47	The 73rd Army Group Hospital of the Army	Xiamen	Fujian
48	The First Affiliated Hospital of Soochow University	Suzhou	Jiangsu
